# Supplementary material for: Evaluating the adaptive potential of the European eel: is the immunogenetic status recovering?
Source: PeerJ. 2016 Apr 11;4:e1868. doi: 10.7717/peerj.1868 (PMC4830236; doi:10.7717/peerj.1868)
Supplement: Data S4 [file peerj-04-1868-s004.txt]

Anan-DXB0	KU965670
Anan-DXB1	KU965671
Anan-DXB2	KU965672
Anan-DXB3	KU965673
Anan-DXB4	KU965674
Anan-DXB5	KU965675
Anan-DXB6	KU965676
Anan-DXB7	KU965677
Anan-DXB8	KU965678
Anan-DXB9	KU965679
Anan-DXB10	KU965680
Anan-DXB11	KU965681
Anan-DXB12	KU965682
Anan-DXB13	KU965683
Anan-DXB14	KU965684
Anan-DXB15	KU965685
Anan-DXB16	KU965686
Anan-DXB17	KU965687
Anan-DXB18	KU965688
Anan-DXB19	KU965689
Anan-DXB20	KU965690
Anan-DXB21	KU965691
Anan-DXB22	KU965692
Anan-DXB23	KU965693
Anan-DXB24	KU965694
Anan-DXB25	KU965695
Anan-DXB26	KU965696
Anan-DXB27	KU965697
Anan-DXB28	KU965698
Anan-DXB29	KU965699
Anan-DXB30	KU965700
Anan-DXB31	KU965701
Anan-DXB32	KU965702
Anan-DXB33	KU965703
Anan-DXB34	KU965704
Anan-DXB35	KU965705
Anan-DXB36	KU965706
Anan-DXB37	KU965707
Anan-DXB38	KU965708
Anan-DXB39	KU965709
Anan-DXB40	KU965710
Anan-DXB41	KU965711
Anan-DXB42	KU965712
Anan-DXB43	KU965713
Anan-DXB44	KU965714
Anan-DXB45	KU965715
Anan-DXB46	KU965716
Anan-DXB47	KU965717
Anan-DXB48	KU965718
Anan-DXB49	KU965719
Anan-DXB50	KU965720
Anan-DXB51	KU965721
Anan-DXB52	KU965722
Anan-DXB53	KU965723
Anan-DXB54	KU965724
Anan-DXB55	KU965725
Anan-DXB56	KU965726
Anan-DXB57	KU965727
Anan-DXB58	KU965728
Anan-DXB59	KU965729
Anan-DXB60	KU965730
Anan-DXB62	KU965731
Anan-DXB63	KU965732
Anan-DXB64	KU965733
Anan-DXB65	KU965734
Anan-DXB66	KU965735
Anan-DXB67	KU965736
Anan-DXB68	KU965737
Anan-DXB69	KU965738
Anan-DXB70	KU965739
Anan-DXB71	KU965740
Anan-DXB72	KU965741
Anan-DXB73	KU965742
Anan-DXB74	KU965743
Anan-DXB75	KU965744
Anan-DXB76	KU965745
Anan-DXB77	KU965746
Anan-DXB78	KU965747
Anan-DXB79	KU965748
Anan-DXB80	KU965749
Anan-DXB81	KU965750
Anan-DXB82	KU965751
Anan-DXB83	KU965752
Anan-DXB84	KU965753
Anan-DXB85	KU965754
Anan-DXB86	KU965755
Anan-DXB87	KU965756
Anan-DXB88	KU965757
Anan-DXB89	KU965758
Anan-DXB90	KU965759
Anan-DXB91	KU965760
Anan-DXB92	KU965761
Anan-DXB93	KU965762
Anan-DXB94	KU965763
Anan-DXB95	KU965764
Anan-DXB97	KU965765
Anan-DXB98	KU965766
Anan-DXB99	KU965767
Anan-DXB100 KU965768
Anan-DXB101 KU965769
Anan-DXB102 KU965770
Anan-DXB103 KU965771
Anan-DXB104 KU965772
Anan-DXB105 KU965773
Anan-DXB106 KU965774
Anan-DXB107 KU965775
Anan-DXB108 KU965776
Anan-DXB109 KU965777
Anan-DXB110 KU965778
Anan-DXB111 KU965779
Anan-DXB112 KU965780
Anan-DXB113 KU965781
Anan-DXB114 KU965782
Anan-DXB115 KU965783
Anan-DXB116 KU965784
Anan-DXB117 KU965785
Anan-DXB118 KU965786
Anan-DXB119 KU965787
Anan-DXB120 KU965788
Anan-DXB121 KU965789
Anan-DXB122 KU965790
Anan-DXB123 KU965791
Anan-DXB124 KU965792
Anan-DXB125 KU965793
Anan-DXB126 KU965794
Anan-DXB127 KU965795
Anan-DXB128 KU965796
Anan-DXB129 KU965797
Anan-DXB130 KU965798
Anan-DXB131 KU965799
Anan-DXB132 KU965800
Anan-DXB133 KU965801
Anan-DXB134 KU965802
Anan-DXB135 KU965803
Anan-DXB136 KU965804
Anan-DXB137 KU965805
Anan-DXB138 KU965806
Anan-DXB139 KU965807
Anan-DXB140 KU965808
Anan-DXB141 KU965809
Anan-DXB142 KU965810
Anan-DXB143 KU965811
Anan-DXB144 KU965812
Anan-DXB145 KU965813
Anan-DXB146 KU965814
Anan-DXB148 KU965815
Anan-DXB149 KU965816
Anan-DXB150 KU965817
Anan-DXB151 KU965818
Anan-DXB152 KU965819
Anan-DXB153 KU965820
Anan-DXB154 KU965821
Anan-DXB155 KU965822
Anan-DXB156 KU965823
Anan-DXB157 KU965824
Anan-DXB158 KU965825
Anan-DXB159 KU965826
Anan-DXB160 KU965827
Anan-DXB161 KU965828
Anan-DXB162 KU965829
Anan-DXB163 KU965830
Anan-DXB164 KU965831
Anan-DXB165 KU965832
Anan-DXB166 KU965833
Anan-DXB167 KU965834
Anan-DXB168 KU965835
Anan-DXB169 KU965836
Anan-DXB170 KU965837
Anan-DXB171 KU965838
Anan-DXB172 KU965839
Anan-DXB173 KU965840
Anan-DXB174 KU965841
Anan-DXB175 KU965842
Anan-DXB176 KU965843
Anan-DXB177 KU965844
Anan-DXB178 KU965845
Anan-DXB179 KU965846
Anan-DXB180 KU965847
Anan-DXB181 KU965848
Anan-DXB183 KU965849
Anan-DXB184 KU965850
Anan-DXB185 KU965851
Anan-DXB186 KU965852
Anan-DXB187 KU965853
Anan-DXB188 KU965854
Anan-DXB189 KU965855
Anan-DXB191 KU965856
Anan-DXB192 KU965857
Anan-DXB193 KU965858
Anan-DXB194 KU965859
Anan-DXB195 KU965860
Anan-DXB198 KU965861
Anan-DXB199 KU965862
Anan-DXB200 KU965863
Anan-DXB203 KU965864
Anan-DXB204 KU965865
Anan-DXB205 KU965866
Anan-DXB208 KU965867
Anan-DXB209 KU965868
Anan-DXB210 KU965869
Anan-DXB212 KU965870
Anan-DXB213 KU965871
Anan-DXB214 KU965872
Anan-DXB215 KU965873
Anan-DXB216 KU965874
Anan-DXB217 KU965875
Anan-DXB218 KU965876
Anan-DXB219 KU965877
Anan-DXB220 KU965878
Anan-DXB221 KU965879
Anan-DXB222 KU965880
Anan-DXB225 KU965881
Anan-DXB227 KU965882
Anan-DXB228 KU965883
Anan-DXB230 KU965884
Anan-DXB231 KU965885
Anan-DXB232 KU965886
Anan-DXB233 KU965887
Anan-DXB234 KU965888
Anan-DXB235 KU965889
Anan-DXB238 KU965890
Anan-DXB239 KU965891
Anan-DXB241 KU965892
Anan-DXB242 KU965893
Anan-DXB243 KU965894
Anan-DXB244 KU965895
Anan-DXB245 KU965896
Anan-DXB246 KU965897
